# Supplementary material for: In Situ Construction of Thiazole-Linked Covalent Organic Frameworks on Cu2O for High-Efficiency Photocatalytic Tetracycline Degradation
Source: Molecules. 2025 Aug 1;30(15):3233. doi: 10.3390/molecules30153233 (PMC12348375; doi:10.3390/molecules30153233)
Supplement: Supplementary file 1 [file molecules-30-03233-s001.zip]

Archive with 1 entries (1 files):
- molecules-3766986-supplementary.pdf
